# Supplementary material for: Titration of Androgen Signaling: How Basic Studies Have Informed Clinical Trials Using High-Dose Testosterone Therapy in Castrate-Resistant Prostate Cancer
Source: Life (Basel). 2021 Aug 27;11(9):884. doi: 10.3390/life11090884 (PMC8465783; doi:10.3390/life11090884)
Supplement: Supplementary file 1 [file life-11-00884-s001.zip]

Archive with 1 entries (1 files):
- life-1346725-supplementary.pdf
